# Supplementary material for: Pharmacological Characterization of Purified Full-Length Dopamine Transporter from Drosophila melanogaster
Source: Cells. 2022 Nov 28;11(23):3811. doi: 10.3390/cells11233811 (PMC9740255; doi:10.3390/cells11233811)
Supplement: Supplementary file 1 [file cells-11-03811-s001.zip]

Archive with 1 entries (1 files):
- cells-2038502-supplementary.pdf
